# Supplementary material for: Using Serial and Discrete Digit Naming to Unravel Word Reading Processes
Source: Front Psychol. 2018 Apr 13;9:524. doi: 10.3389/fpsyg.2018.00524 (PMC5908969; doi:10.3389/fpsyg.2018.00524)
Supplement: Supplementary file 2 [file Data_Sheet_1.ZIP]

Archive with 1 entries (1 files):
- fmm_openmx_supplmat.R
