# Supplementary material for: Using Serial and Discrete Digit Naming to Unravel Word Reading Processes
Source: Front Psychol. 2018 Apr 13;9:524. doi: 10.3389/fpsyg.2018.00524 (PMC5908969; doi:10.3389/fpsyg.2018.00524)
Supplement: Supplementary file 2 [file Data_Sheet_1.ZIP › fmm_openmx_supplmat.R]

library(OpenMx)

read.table("sdEn135.txt")->sdEn135 # data for serial & discrete tasks in English-speaking grades 1-3-5
varn <- c("s_word","d_word","s_digit","d_digit")
latn <- paste("L",varn,sep="")
da <- na.omit(sdEn135[,varn])

#################### 

# Factor mixture model, based on growth mixture model at http://openmx.psyc.virginia.edu/docs/openmx/latest/GrowthMixtureModel_Path.html
# Edited parameterization to match Peter de Jong's approach

# residual variances fixed to zero
resVars      <- mxPath( from=varn, arrows=2,
                        free=FALSE, values = rep(0,4),
                        labels=paste("resid",varn,sep="_") )
# latent variances fixed to one; latent covariances are estimated starting from the observed correlation matrix 
latVars      <- mxPath( from=latn, arrows=2, connect="unique.pairs",
                        free=as.logical(!diag(4)[t(upper.tri(diag(4),diag=T))]),
                        values=as.vector(cor(da)[t(upper.tri(diag(4),diag=T))]), 
                        labels=apply(expand.grid(latn,latn),1,function(x){paste("v1",as.character(x[2]),as.character(x[1]),sep="_")})[t(upper.tri(diag(4),diag=T))] )
# each "latent" is indicated by only one variable
# latent loadings are estimated starting from the standard deviations of the corresponding observed variables
latLoads     <- mxPath( from=latn, to=varn, arrows=1, connect="single",
                        free=TRUE, values=apply(da,2,sd), labels=paste("bet",varn,sep="_") )
# manifest means are fixed to their observed values
manMeans     <- mxPath( from="one", to=varn, arrows=1,
                        free=FALSE, values=apply(da,2,mean), labels=paste("mean",varn,sep="_") )
# latent means are estimated (I suppose this results in differences from observed means)
latMeans     <- mxPath( from="one", to=latn, arrows=1,
                        free=TRUE,  values=c(1,1,1,1), labels=paste("mean1",latn,sep="_") )

# enable the likelihood vector
funML        <- mxFitFunctionML(vector=TRUE)
class1       <- mxModel("Class1", type="RAM",
                        manifestVars=varn,
                        latentVars=latn,
                        resVars, latVars, latLoads, manMeans, latMeans,
                        funML)

# latent variances and covariance for Class 2 ; more classes could be added in the same way
latVars2      <- mxPath( from=latn, arrows=2, connect="unique.pairs",
                        free=as.logical(!diag(4)[t(upper.tri(diag(4),diag=T))]),
                        values=as.vector(cor(da)[t(upper.tri(diag(4),diag=T))]), 
                        labels=apply(expand.grid(latn,latn),1,function(x){paste("v2",as.character(x[2]),as.character(x[1]),sep="_")})[t(upper.tri(diag(4),diag=T))] )
# latent means
latMeans2     <- mxPath( from="one", to=latn, arrows=1,
                        free=TRUE,  values=c(1,1,1,1), labels=paste("mean2",latn,sep="_") )

class2       <- mxModel(class1, name="Class2", latVars2, latMeans2)

#################### code to set up and run the model just copied and pasted from the OpenMx web page above

classP       <- mxMatrix( type="Full", nrow=2, ncol=1,
                          free=c(TRUE, FALSE), values=1, lbound=0.001,
                          labels = c("p1","p2"), name="Props" )
classS       <- mxAlgebra( Props%x%(1/sum(Props)), name="classProbs" )
algFit       <- mxAlgebra( -2*sum(log(classProbs[1,1]%x%Class1.fitfunction
                                      + classProbs[2,1]%x%Class2.fitfunction)),
                           name="mixtureObj")
fit          <- mxFitFunctionAlgebra("mixtureObj")
dataRaw      <- mxData(observed=da,type="raw") # our data here

gmm          <- mxModel("Growth Mixture Model",
                        dataRaw, class1, class2, classP, classS, algFit, fit )
gmmFit       <- mxRun(gmm, suppressWarnings=TRUE)
summary(gmmFit)

##################

# function indClassProbs to classify cases from the GMM
# from http://openmx.ssri.psu.edu/sites/default/files/gmm_0.R (OpenMx site)

icp <- indClassProbs(gmmFit, "classProbs")

classify <- apply(icp,1,function(x){ifelse(x[1]>x[2],2,1)})
ndat <- cbind(da,grade=andat$grade,classify)

xtabs(~grade+classify,ndat)
by(da,classify,function(x){round(cor(x),2)})
